# Supplementary material for: First-Principles Dynamics Investigation of Germanium as an Anode Material in Multivalent-Ion Batteries
Source: Nanomaterials (Basel). 2023 Oct 30;13(21):2868. doi: 10.3390/nano13212868 (PMC10650491; doi:10.3390/nano13212868)
Supplement: Supplementary file 1 [file nanomaterials-13-02868-s001.zip]

Archive with 1 entries (1 files):
- nanomaterials-2672036-supplementary.pdf
